# Supplementary material for: Ryanodine Receptor Activation Induces Long-Term Plasticity of Spine Calcium Dynamics
Source: PLoS Biol. 2015 Jun 22;13(6):e1002181. doi: 10.1371/journal.pbio.1002181 (PMC4476683; doi:10.1371/journal.pbio.1002181)
Supplement: S1 Data — Please see the Methods section for how the data was analysed to generate these numerical values and where we define the quality criteria data points need to fulfil to be included in the analysis. (XLSX) [file pbio.1002181.s001.xlsx]

## Sheet: Figure 1c1
	∆bAP-Ca2+ (% of baseline)
time (min)	control spines																								mean	std. deviation	SEM
0	13.4615	-17.5905	11.7208	-15.9736		38.7308	21.6848	21.3241	-12.7444	-4.63795	8.73334	-1.3015			-19.8834	9.61254	3.34172	-21.5333	-40.9421	17.3958	51.1365				3.47418	22.8926	5.39585	baseline
1	-23.8727	-13.0433	-14.6954		6.05015	-1.91458	8.18989	-0.0976689	25.7716	-12.368	-14.3647	14.0734	-24.8861	29.4124	-13.7849	-8.03303	11.4983	-5.90016	-17.4105	-26.3015	0.895835				-4.03904	15.9939	3.57635
2	2.3114	39.9802	19.9844	-17.0708	17.7403	-4.60774	-17.1574	-6.63121	-2.17842	-9.21627	8.40837	-9.77137	0.327634	-19.6019	3.75382	-19.9179	-18.3373	19.7766	-1.20427	3.0229	-19.6878				-1.43222	15.9724	3.48547
3	-5.63355	-14.1665	12.8659	-6.15306	-46.2681	-33.5246	0.0142123	-0.0811257	2.46992	-3.68832	3.66098	27.1479	-10.8994	-1.54567	-0.596855	-7.30852		-1.42146	28.4019	8.65608					-2.53001	17.3326	3.97637
4	31.5741	10.7102	-20.5299	3.33654	28.1573	32.6245	-11.6313	-18.028	-12.5843	-2.39751	5.50274	-16.9097	14.5897	4.57693	-19.2057	8.7022	-9.31743	10.0376	20.761	-0.72709	-22.115				1.76794	17.4112	3.79944
5	-17.8408	-5.89014	-9.34593	35.8609	-5.67963	-31.3084	-1.10018	3.51392	-0.734407	32.308	-11.9407	-13.2387	20.8682	-12.8418	49.717	16.9447	12.8148	-0.959291	10.3939	-2.04616	-10.2296				2.82217	19.6069	4.27857
6	-15.0457	6.59737	14.0017	19.3655	-23.0651	-17.7534	15.8268	23.0971	17.9855	-1.14083	16.6925	-3.07876		-31.5398	-28.1075	2.76219	-4.54005		16.0216	40.6235	-20.6096				1.47858	19.9836	4.58456
7	70.7154	-1.13036	-14.7128	-14.4382	4.01276	-5.60879	11.7656	17.7879	-18.4359	-6.83946	-1.55594	1.83195	-3.75232	1.25267	-34.8501	1.54059	-2.95916		51.4554	-10.9258					2.3765	23.8313	5.46727
8	11.0135	22.1083			-27.8098	-17.7468	3.58444	-26.3121	32.2366	13.1578			-39.3848	-27.5537	-32.2681	4.59468	31.8849		23.9898	-6.306					-2.32076	24.6978	6.37695
9		-25.0721	9.42377	-10.6134	-23.8138	31.6377	1.66598	-19.7505	-2.37603	-5.48539	-4.71425	-20.0451	-11.6905	-39.4548	19.7234	1.90028	-6.00781		12.2358	-0.653946					-5.1717	17.2209	4.059
10		14.6126	12.3254	-29.5352	-1.09845	10.5365	8.94918	-2.61427	-1.80358	-6.09587							-6.02162		52.6533	19.8813					5.98244	19.6602	5.6754
11	-11.9076	18.8285	27.3716	-14.3773	-10.8413	41.0009	-2.77196	-17.2919	2.71895	-7.93638							5.71825		26.1219	-8.11319					3.73234	18.7698	5.20581
12	31.301	-9.50359	0.155595	-32.1823	-22.438	34.9879	0.245919	-3.74218	-0.0599089	7.05178							20.7625		64.7886	76.1049					12.8825	31.8334	8.82898
13	-3.98278	26.9734	-27.5982	-29.4132	-4.43207	-34.6279	24.6083	-3.38453	10.2822	17.6239							5.82181		50.1355	22.4649					4.1901	24.9102	6.90884
14	11.4159	17.9667	-38.0529	-18.2203	6.04538	-20.3002	4.49704	0.00946523	39.3582	-15.4229							19.0553		43.0072	32.0088					6.25904	24.5237	6.80164
15	33.3473	21.4414	-21.9249	-28.2952	-6.00208	-4.19971	21.9084	-11.1437	8.24897	-29.3328							34.4928		38.9878	-0.852211					4.35969	23.984	6.65198
16		16.8115	16.1578	-23.0011		19.5907	32.6485	-2.73404	23.2277	-40.1071							16.778		48.9481	-2.27078					9.64084	25.1758	7.59079
17	35.2021	32.4809	-9.168	-38.702	-7.01945	-3.07952	43.6152	-16.579	10.0172	-10.6821							40.2567		-5.16131	18.7752					6.91969	25.3373	7.0273
18	12.9405	10.2875	-34.4225	-25.9824	-1.92935	-2.51761	26.7804	-14.6764	10.9456	-11.6287							40.4155		48.4685	21.3248					6.1543	24.6237	6.82939
19	47.8545	10.8288	2.8126	-23.1411	-1.46644	3.20538	17.4068	-26.6597	-0.782831	-24.7158							20.563		40.3424	34.6104					7.75831	24.2455	6.72449
20	57.0495	44.4773	-33.65	-17.8026	-1.05319	25.3822	28.3138	2.83507	10.3316	-1.70886							43.2108		37.2146	56.6366					19.3259	28.6521	7.94666
21	23.4159	7.67573	-34.9277	-9.48051	-11.0208	8.42562	33.7175	-11.1933	23.1391	-21.3385							13.9838		32.3701	50.7358					8.1156	24.7044	6.85176
22	43.6363	0.457544	16.1599	-11.5785		47.8079	12.5652	-6.82771	11.0701	-14.8482							11.0453			56.5457					15.094	24.3844	7.35216
23	27.2377	6.35726	-45.0189	26.8131	32.0703	20.9583	62.8707	-17.849		-16.305							28.9587			19.8208					13.2649	29.7133	8.9589
24	11.1396	9.06106	10.1581	-38.5139	11.7739	37.8516	-6.26557	-28.0553		-31.167							33.0098			18.8408					2.53029	25.5656	7.70832
25	12.6486	27.3711	-23.7902	-20.9978	-2.94283	26.2422	50.1573	-11.9427		-25.0213							29.6389			32.438					8.52739	26.5115	7.99353
26	0.0897064	5.40156	-2.17952	7.43056	-2.9118	15.4607	15.6413	-6.82312		-18.0813							51.8095			6.97209					6.61906	17.9045	5.3984
27	56.5983	21.5309	-30.3829	-9.88576	10.3438	27.5022	20.1337	-10.0597									16.9989			8.86582					11.1645	23.988	7.58567
28	21.6714	-27.5177	3.94006	22.026	-7.34687	1.20352	11.5122	-34.4736									34.4027			17.5249					4.29426	22.1364	7.00015
29	80.3121	10.0013	-27.6717	-9.22335	-24.209	41.2705	25.5826	-1.32045																	11.8428	36.3011	12.8344
	∆bAP-Ca2+ (% of baseline)
time (min)	ryanodine spines
0	14.1606	24.8311	0.594758	-7.79261	43.3192	-50.1699	17.7737		6.84008	10.0736	-12.9725		-4.00308	14.7631		-16.6773	-6.71224	-16.6026		27.651	-11.5175	-37.6063	4.23453	8.84568		-3.70878	-20.5648		48.2757	-25.5668	-18.3354		-1.90743	-22.3717				-1.30169	22.6683	4.36251	baseline
1	-1.35401	-17.9896	-19.6943	0.150977	-32.702	-16.2082	-46.1892	37.214	1.21286		8.50744		-5.40766	-0.204174		44.4268	-6.8727	1.85412	-11.8883	-17.5259	-13.9919	33.0827	1.76278	-19.7893	1.66001	16.1357	8.5002	13.8925	-3.28913	-8.97052	-4.59805	-17.8476	15.5896	12.148	-23.8531			-2.25743	19.3279	3.41673
2	-13.4568		-15.7064		-8.29581	13.471	12.8901	83.9554	-2.90909	-8.98356	8.88211	-32.8684	14.5922	-30.9551	-9.37055	-8.32338	3.58976	4.70808	14.9574	-2.28463	53.7941	51.2818	3.00161	16.0544	22.4589	-11.4028	12.7367	-1.54326		0.922315	-5.89525		0.3249	16.8995	40.2526			7.18638	24.2648	4.35808
3	-13.886		33.5094	9.94164	-39.8031	-42.1452	29.6792	-78.124	-5.14385	-5.35689	-9.74942	22.482	15.8247	4.03586	0.547515	-22.6386	13.1852	7.3685	-17.9636	-7.14012	-49.1171	-1.42866	6.95228	-4.94866	-16.3919	5.71663	-2.62967	-12.1549	-17.2406	0.919226	16.6324	28.3607	-3.19758	6.78724	-17.8032			-4.85061	23.1543	3.97092
4	6.10574	-3.2029	-11.3917	-1.83363	0.308443	92.6304	-14.1539	-20.3738		5.59383		-1.51448	2.63763		7.17495	3.21256	-3.19007	2.67186	-9.5185	-0.700364	20.8324	-33.6765	-9.5038	-19.9983	-7.72699	-7.51731	-10.7534		-4.80988	-2.10977	-6.37521	3.81112	-10.8095	-3.68408	1.40369			-1.17618	20.0414	3.59955
5	8.43042	-3.63863	12.6882	-0.466383	37.1732	2.42192		-22.6715		-1.32703	5.33239	11.9009	-23.6437	12.3602	1.64809							-11.6531	-6.44739	19.8362		0.776609	12.711	-0.19433	-22.9361	34.8055	18.5714	-14.3241		-9.77895				2.56562	16.1405	3.29466
6	8.6432	-19.0132	12.6133	-0.0730123	74.3703	-34.8416	84.7112	-0.757657	-12.1708	31.316	-4.41774	8.00224	-16.1404	8.00767	-9.59703	-37.7948	-10.7931	-45.4063	-11.3968	-24.497	20.9322	-3.62095	-25.0605	12.451	5.41558	-25.289	-30.8276	-17.1695	-27.0925	1.69074	8.38219	52.7691	1.89065	24.598				-0.00488489	29.0408	4.98046
7	3.82807	42.2478	-10.7506	-15.2084	39.6348	-28.9439	-57.3692	44.0355	9.27593		7.72165		-9.55643	-5.67855	-14.4153	50.2912	-8.12681	-21.9094	-21.2105	-13.0311	11.7229	-15.0541	-26.7605	2.78884	2.52879	1.4963	-21.628	23.833	14.8943	-0.943218	4.02577	-21.3084	2.38362	17.2611				-0.435155	23.4729	4.14947
8	21.5119	28.3521		-17.8679	-38.1464	-17.785	-32.3213	33.9669	-4.50201		-22.3612	35.4654	-21.8991	-19.6105		10.0265	4.92477	4.8144	17.2346	-28.0908	-9.48569	-19.4913	33.2929	40.6336	32.7102	21.613	30.5419	45.5856	-36.0518	32.1034	8.19489	22.9785		12.4375				5.62583	25.8244	4.71487
9	-9.51798	4.10501		21.0032	-8.97523	-32.9231	-3.30861	-49.8618	16.4204		11.1089	-0.433182	-38.7289	12.2954	2.86716	6.53653	-12.8099	16.9075	-38.2913	-3.76717	-12.5025	-18.052	-3.66457	-21.1627	11.9569	-22.5393	-3.10222	-0.116249	-11.8906	17.657	35.1066			53.044				-2.75462	22.0592	4.02744
10	38.6473	-6.62148							24.5608		23.8204	-8.02466	-18.2285	-2.88476	-15.2716	6.81009	-13.5295	-4.79043	27.1106	-34.8844	-17.6434	-18.1797	-19.2018	-9.44297	19.4005	-4.12107	-3.12179	7.05605	11.7364	3.36915	36.7557	23.2988		13.709				2.32034	19.1771	3.76094
11	7.58747	30.7838							8.64281		72.6711		-22.914	21.7078	-4.72505	15.4427	-5.04065	-14.8831	47.3433	-23.0004	-17.953	-13.6604	10.5256	-16.2089	0.200505	3.22317	-3.5135	29.4246	-4.32149	-9.17733	32.4024	-0.631012		52.3646				7.85164	24.7996	4.95992
12	-3.38771	-13.2693							-12.0751		37.2544		-26.5269	15.5922	-17.1643	4.02308	-41.0627	-21.0564	-5.91468	-22.4167	12.5308	28.5314	6.13469	-23.8973	3.93666	-4.42025	-10.9575	-1.26374	-19.2111	4.12643	31.1949	-7.74447		5.56172				-3.25927	18.8932	3.77864
13	48.009	-27.3073							20.8276		-0.917058		-11.7218	53.8122	17.3451	-2.82957	-27.32	-13.5235	-7.21719	15.7746	-31.3172	-49.1684	-10.5783	40.2192	-12.291	-9.47308	-20.7592	6.50829	37.0508	34.9813	1.88536	68.0449		2.16842				4.88813	29.2523	5.85047
14	6.14771	-5.1464									20.5492		-21.2689	-10.0296	3.38968	17.2075	-19.6031	-12.3661	-25.1155	1.22393	-7.61635	-16.4191	-24.3062	-8.57261	10.3352	-10.5846	-6.33128	12.7995	3.91705	-15.0549	16.7495	-10.3985		-16.7772				-4.88629	13.626	2.78139
15	8.74322	-8.86321							-12.6722		16.705		2.67064	18.6891	-2.36317				-12.4967	-28.6863	-22.3143	-27.6511	3.66898	13.2645	25.4363	7.25982	-33.7234	14.5575	18.3771	8.2755	14.2315	22.3519		29.4222				2.49468	18.6108	3.96784
16									-15.1237		16.9456		-10.5758	-4.82255	0.874093		-20.5812	-19.6971	-49.2329	-37.1763	-6.42401	-38.4438	-23.1214	10.5777		21.9184	-17.5575	-13.2351	2.43821	44.2878	12.2242	27.4032		65.4902				-2.56343	27.7646	6.05873
17	14.2516	-6.05491									2.33153		-16.8909	-0.202982	-3.16544	-8.37014	-27.579	-10.6875	-41.0664	-27.6151	-3.45892	-29.699	-34.662	10.0798	30.2258	2.04801	-8.29157	-8.83033	18.9614	31.1054	21.4759	-3.18111		8.87459				-3.76673	19.4855	3.97746
18	38.727	12.3334									15.2995		-22.8838	-13.3796	-28.5005	-25.6348	1.32502	-24.4194		-33.6009	3.79997	-39.3575	-23.1504	6.34177	2.52726	-26.5035	-24.1401	2.42502	27.4031	2.29423	2.13282	51.5488		-6.91703				-4.44912	23.5804	4.91686
19	-5.71975	-4.23438									31.3312		-47.1527	-13.4378	-16.0127	-30.5898				-35.0955	-14.5332		-26.5868	16.1764	29.8754	-27.4417	-15.1106	4.80393	4.82203	-0.0397002	13.0403	8.66126		32.0993				-4.75725	22.6911	5.07389
20	-0.0619278										11.9097		-17.8629	-9.32158	-11.8804	-38.1545	0.708734	-15.3533		-35.8541		-15.2215	-30.0367	-9.51492	-10.8849	-32.0594	-25.8527	-3.05611	4.09022	-5.46074	33.7792	4.42715		27.1038				-8.5027	18.8924	4.12267
21	6.9547	42.7503									3.99434		-23.8242	-28.7019	-8.03497		11.4954	-25.062		-48.1104	-18.6918	-20.4558	-29.7232	-3.03967	-5.16672	-26.3062	-37.4797	-3.45624	29.9685	8.51264	7.54056	52.0703		16.2606				-4.47752	25.6169	5.46154
22	3.47131	-19.7759									17.3048			-42.3283	-8.40321		-26.6836	-28.0717		-56.6116		-25.077	-17.2447	-19.4949	-25.5319	-31.5532	-11.0636	-8.14661	-9.32511	-14.643	24.7468	15.6608		14.3413				-13.4215	20.7419	4.63804
23											3.41			-20.8447	-17.0296					-61.3749	-57.0301	-43.5609	-24.8792	-16.9224		-31.3994	-33.8032	-19.5545	12.1141	24.8725	9.7485	-11.6544		35.7927				-15.7572	27.5367	6.88417
24	21.404	32.0287									36.5718			-33.097	-29.8667			-42.3405		-52.8942	-9.98883	-49.9312	-24.49	-15.7924		-30.8492	-24.5303	-27.7447	21.5246	-1.67522	-7.90142			-17.3242				-14.272	26.9279	6.34696
25	21.5583	-10.3921									6.03773			-24.3365	-10.5189			-44.6946		-53.8093	-48.8761	-28.6631	-37.524	-32.7402		-34.6944	-18.625	-10.1642	9.41903	30.8347	30.3314	47.4682		27.9005				-9.55203	30.5569	7.01024
26	30.9184										32.6252			-32.6266	-16.3735																							3.63585	33.1665	16.5833
27		4.79032									-7.56595			-38.136	-41.8516																							-20.6908	22.9032	11.4516
28		-21.4823									-12.0701			-28.444	-43.3251																							-26.3304	13.1675	6.58373
29		-14.013									-32.6601			-35.8185	-42.4934																							-31.2463	12.1982	6.09911
	∆bAP-Ca2+ (% of baseline)
time (min)	CPA spines																											mean	std. deviation	SEM
0	8.41676	2.00764	-29.4237	15.6605	4.84149	15.1641	27.8419	10.3742	9.37699	-10.9091	-2.15227	15.4139	1.32857	24.6046	22.18	-10.1631	-7.57647	-7.93958	-10.6486	-8.87824	6.88187	18.3044	32.5307	-55.332	-23.1724			1.94929	19.6114	3.92227	baseline
1	-2.47247	-1.92977	14.7047	0.509235	6.66803	-16.1933	-6.99221	-24.795	-2.71858	7.58147	-12.7994	-48.8051	10.1523	-53.1726	9.33691	-17.5796	11.5534	-19.6926	-57.5019	-18.5459	-40.7727	22.2741	-8.66951	-0.108541	-38.9874			-11.5583	22.0978	4.41957
2				-0.895646	16.4248	-7.84608	-4.20185	-1.78319	-22.0019	-4.85343	-6.79356	26.2552	-4.21156		1.66533	-6.97687	-1.48232	32.2199	54.1819	1.41328	63.4949	18.3259	16.2046	32.118	5.23937			9.83318	21.566	4.70608
3	-3.1141	33.3401	13.7323	-16.935	2.77824	-3.76343	-15.09	-0.115602	13.8991	-19.9394	-3.07972	-17.794	2.14684	37.8663	-11.5677	18.3647	15.6261	-8.09423	25.2648	6.64105	16.4199		-17.0914	-24.1835	73.2473			4.93995	22.4488	4.58234
4	0.137213	-21.8218	24.9318	-3.90371	-12.3015	-25.7992		21.4201	-8.88402	9.59421	29.0326	18.3967	-14.6273	0.788009	-10.26	-0.357415	-1.22732	-0.83031	6.41207	-12.9428	-53.2662	-48.2974	-31.1325	30.8239	-13.354			-4.89454	21.8339	4.45683
5	-2.9674	-11.5962	-23.9451	5.56462	-18.4111	38.4379	-1.5579	-5.10056	10.3284	18.5262	-4.20762	6.53329	5.21111	-10.0863	-11.3546	16.7123	-16.8934	4.3368	-17.7082	32.3127	7.24216	-10.6069	8.15805	16.6821	-2.97286			1.3055	15.5159	3.10317
6	-12.6235	-15.9572	8.14594		-6.72253	5.93509	27.1471	15.0556	11.2485	-0.256106	9.8205	9.70545	-15.1244	-27.9346	-25.772	-2.47202	-0.335275	9.45087	-32.7469	-20.0972	-1.18125	-27.396	-11.4574	-1.4117	-13.0988			-4.9199	15.5515	3.17444
7	-27.4461	-30.708	23.4969	12.9169	-11.0443	-6.23624		43.8599	-11.4072	-20.2478	-14.465	-4.82526	-11.05	37.0628	-22.2412	42.2821	-15.6174	1.32057	-0.0181994	13.7502	5.83289	-35.5612	1.43108	-13.3866	-26.9393			-2.88502	22.3521	4.5626
8	-4.61992	-25.8897	-6.64016	-6.09135	-4.4034	12.4813	4.0243	-1.33121	-15.1062	9.67605	-3.3674	-28.4266	-29.2874	-8.31991	-4.24542	18.1397	11.2647	-7.89793	-9.41536	-0.540941	-36.24	65.1276	-21.0807	-32.3649	-44.799			-6.77415	21.9526	4.39052
9	-10.605	-14.4565	3.9834	7.80503	-19.6305	11.2938	-11.5071	6.26785	32.766	1.06802	-18.226	-2.456	-14.612	-4.89813	-18.8505	26.2749	2.9848	26.5966	-6.17772	27.7885	-20.7577	-57.8302		-8.07199	-5.31675			-2.77363	19.7701	4.03555
10	-26.2339	-24.9959	-4.51456	-22.6552	-1.55471	-21.0407	-4.6571	18.8757	2.80435	3.23808	-4.95339	-0.210326	13.8396	32.3895	-19.45	-2.79241	-25.7383	-7.76477										-5.30078	16.3714	3.85877
11	-38.4297	-27.0034		35.9782	-14.221	15.4125	-11.3994	-4.97068	-4.23043	-2.65915	39.4704	-31.1518	-14.7464	-25.7888	-16.6044	-25.1874	6.4456	-18.8018										-8.11104	21.9623	5.32664
12	-32.7135	-8.77505	-3.81233	-26.6669	3.04976	-6.14278	-20.7086	68.0979	-10.6416	-23.5655	-2.56592	23.8426	12.7787	-28.4847	-10.3259	23.1308	-3.80372	-25.1496										-4.02535	24.4965	5.77387
13	-16.7223	-10.5936	-44.0286	-12.3913	1.67972									-29.5116	-7.51369	4.34584	-1.11777	-17.9892										-13.3842	14.7818	4.6744
14	11.867	-20.7567		-15.8262	-12.4544	-25.5606	-9.54222	-2.34763	8.51097	-27.7255	13.889	1.73193	-4.38656	-25.7299	-20.9216	11.1438	-9.15947	1.2865										-7.41068	14.0519	3.4081
15		-21.741	-3.55577		-4.34363	-5.49489	-16.7678	35.3143	12.1059	-27.0481	-2.56744	9.27504	17.7766	-23.0232	-18.6796	-3.71704	-3.8724	-3.55975										-3.74366	16.4228	4.10571
16		-22.2312	-24.6643	-31.58	-20.914	-19.702	-30.7096	4.58242	-22.4777	-14.284	-21.4203	-6.3821	-12.5627	-21.2067	-25.8593	-9.87184	2.21863	-15.1902										-17.1915	10.2573	2.48777
17		-36.9756	-31.2441	-26.9192	-40.1195	0.022458	-41.1887	2.32768	-24.1558	-23.5269	-21.5518	-5.80656	-26.1312	-29.0734	-10.9069	-30.442	-3.65959	-24.7143										-22.0038	13.6516	3.31099
18		-12.8467	-25.3705	-42.5959	-26.6312	-0.779785	-36.4535	-2.15459	4.08905	-2.45475	-2.76505	-0.620792	-3.13	-32.0915	-22.1759	-24.4363	9.32763	-26.7325										-14.5778	15.8405	3.84187
19		-26.2612	-29.7851	-25.7527	-28.3711	16.3288	-36.6251	2.55236		-13.0923	-4.46369	8.32358	-0.811456	-26.4836	-28.9909	-2.62515	-10.9043	-36.9578										-15.245	16.8042	4.20105
20			-36.5274	-41.9826	-29.7445	9.96127	-37.8465	0.206172	7.92266	-15.2821	-22.6675	-28.0258	-18.217	-54.9607	-10.2026	-1.92496	0.227668	-24.6554										-18.9825	18.9941	4.74854
21		-27.2911	-2.37036	-14.4572	-37.5471	-31.5955	-56.5314	-7.30469	-5.96222	17.7404	-23.3545	-12.1602	-11.4803	-57.6138	-24.8083	-30.2381	-19.6063	-40.1035										-22.6285	19.2501	4.66883
22		-32.4226	-11.2698		-32.4604	7.7934	-46.5	35.309	-24.1297	-25.4219	-20.1037	-20.401		-17.8027	-7.8031	13.7581	-18.2012	-24.6347										-14.9527	20.5322	5.3014
23		-47.7283	26.5993	-44.2024	-30.0742	-20.8285	-35.2613	9.42258	-32.6015	-25.1254	-32.7338	-16.9695		-20.5175	-26.5807	9.81188	-2.02872	-22.871										-19.4806	20.5629	5.14073
24		-41.3108	-19.3022	-30.7731	-35.5059	-13.833	-34.6954	-3.13814		-3.41711	-22.2944	-22.0322		-34.1532	-41.2495	-1.11984	-40.1777	-29.3477										-24.8233	14.111	3.64345
25		-41.8098	-15.176	-8.56317	-44.3697	-12.9384	-42.5963	3.0952	-44.3938	-25.2326	-23.098	-23.1518		-39.7325	-0.553732	6.31766	-15.3315	-26.9829										-22.1573	17.1575	4.28937
26		-20.0298	-25.3281	-47.0978	-43.5628									-40.8286	-28.5259	-22.1324	-32.3876	-28.2625										-32.0173	9.68854	3.22951
27		-43.2424	8.38479	-21.8879	-52.3601									-28.7944	-28.3509	67.6136	-34.4016	-23.2888										-17.3697	36.0136	12.0045
28		-29.4509	-33.4811	-40.4906	-41.9731									-42.8273	-26.5355	13.0276	-21.7349	-22.3414										-27.3119	17.1598	5.71995
29		-40.4337	-33.0651	-17.6765	-34.7975									-25.8989	-28.0836	15.7434	-10.0336	-24.4817										-22.0808	16.8478	5.61593
Please see methods section, where we define the quality criteria data points need to meet to be included in our analysis.

## Sheet: Figure 1c2
			∆bAP-Ca2+ (% of baseline)			∆bAP-Ca2+ (% of baseline)			∆bAP-Ca2+ (% of baseline)
		cumulative %	control		cumulative %	ryanodine		cumulative %	CPA
		8.33333	-18.5115		4.7619	-51.4424		6.25	-42.2385
		16.6667	-18.3981		9.52381	-33.6467		12.5	-38.1125
		25	-12.1722		14.2857	-31.1436		18.75	-37.4634
		33.3333	-11.9267		19.0476	-31.1044		25	-34.9503
		41.6667	5.76547		23.8095	-30.4849		31.25	-28.0992
		50	14.847		28.5714	-27.3163		37.5	-27.9957
		58.3333	15.9		33.3333	-26.4383		43.75	-24.042
		66.6667	26.6412		38.0952	-25.2257		50	-20.4567
		75	27.778		42.8571	-16.2507		56.25	-19.8329
		83.3333	29.188		47.6191	-14.289		62.5	-18.533
		91.6667	30.2265		52.381	-13.8612		68.75	-15.853
		100	39.1696		57.1429	-12.0204		75	-12.7898
					61.9048	-4.82647		81.25	-10.2401
					66.6667	7.07348		87.5	-9.67441
					71.4286	10.6653		93.75	-0.565875
					76.1905	11.1527		100	6.26501
					80.9524	11.2986
					85.7143	13.2047
					90.4762	16.3742
					95.2381	17.3458
					100	21.5944
	mean		10.7089			-9.96862			-20.9114
	std deviation		21.0693			21.3231			13.7226
	SEM		6.0822			4.76799			3.43065

## Sheet: Fig. 1d1
	∆bAP-Ca2+ (% of baseline)
time (min)	control spines																																						mean	std. deviation	SEM
0	-58.9942	21.656	-41.8168	-19.5653	-6.71093	44.721	6.12801	-5.33293	-1.08883	43.9243	35.6578	59.7773	-9.54308	0.78236	-38.2067	41.6091	-48.5933	19.3051	-4.20671	50.2429	44.2483	38.4801	-41.2715	40.49	7.53087	-17.1598	52.7032	22.2136	11.897		-31.6187	-46.4693	-28.1459	-8.49377	-33.9978	33.6699			3.82347	34.245	5.78845	baseline
1			80.9566			-8.38286	-3.06925	-17.6611	32.2004	73.1242		-1.59108	5.26721	6.74718	-9.33052	-2.78974	3.38465	14.6187	22.1145	53.9535	34.3606		5.63915				5.36911	11.6046	-15.4302	14.5838	-30.487	-39.4307	-74.1515	-35.4888	5.8799	-18.139			4.21675	32.8621	6.32431
2	-21.3999	-0.758555		-11.1773	14.3381	-8.06431		21.5155	-19.7532	-47.5211	-37.7533	-38.1781	-40.602	1.50393	44.2397	-19.5222	-24.8948	18.5975	3.31089	-8.47457	18.1508	-34.2706	-26.6788	26.4762	-29.0051	-33.2149	-17.0998	-8.8025	0.635993	-2.19382	3.9416	-28.2081				-6.24405			-10.0357	22.2487	3.99598
3	-13.9267	-4.61846	-0.815172	-20.1412	-14.0107	-27.3176				-27.4333	68.4202			-9.03347	3.29756	-7.2566		-0.233275		-28.6682	2.89548	-34.5778	55.5763	-63.9023	12.957	35.3898	-44.167	-0.778153	-20.538	59.3275	-22.9255	-14.0129	16.9767	-0.874414	17.2111	11.3955			-2.4753	29.8292	5.53914
4	100.331	-1.21535	-50.5753	84.178	-11.8082	28.3406	25.9707	18.5409	27.1555	-25.3294	6.90521	0.668633	17.8075				44.3484	-39.6039	-22.1357	-41.8228	-59.1706	77.221	-34.1258	-16.0253	6.71192	15.9885	-14.213	-24.2376	31.2119	-50.7724	45.6998	128.121	22.8996	52.4672	3.30236	-8.53995			10.2514	44.4112	7.731
5	-6.01062	-15.0637	12.2507	-33.2941	18.1917	-29.2968	-29.0295	-17.0624	-38.5139	-16.7647	-73.2299	-20.6768	27.0704			-12.0406	25.755	-12.684	0.917005	-25.2309	-40.4845	-46.8527	40.8606	12.9614	1.80527	-1.00363	17.4075		-7.77668	-20.945	35.3899		62.4212	-7.61024	7.60446	-12.1424			-6.34619	28.0208	4.95342
6	-20.3954	-14.5925	-16.5341	-6.33401	27.6334		-36.4337	-5.20488	-0.950699			87.6886	-9.83495			-25.6865	25.7864	-4.16606	-36.622	-13.2255	-32.0729	56.1963	-40.6131	-16.9061	14.8547	-4.91788	38.1127	-9.51369			6.94809	-50.3453	-29.2633	-3.65603	9.69439				-3.94122	30.2625	5.71908
7	-30.6281	-13.6214	-39.8736	-28.8247	23.3102	-8.93651	18.655	-20.7569	67.2832	-35.7029	66.4271	15.4616	-24.2264				4.79481	42.9357	-7.10793	7.77463	-19.5551	17.1763	-50.1949	37.235	-51.7878	1.86567	-38.8832	-31.6973			-15.8946	-53.9342	-21.3802	12.1256	-2.22534	7.49209			-5.57078	31.9449	5.73748
8	-29.0588	-22.8831	36.3066	69.8949	-5.12361	14.8314	38.8028	20.3595	26.985	-36.3064	-5.83055		-37.2026				86.9509	-9.3824	-31.6829	-28.2802	-5.093	10.4581	-47.7023	-2.66426	-22.8894	-31.0705	-7.29136	-51.8427		-25.5185		-22.7488		36.5074	13.821	0.242135			-2.32454	33.7206	6.26176
9	-62.1695	-14.8436	-35.4691		11.8429	-0.173128	17.6565	-41.8551	-8.01967	57.258	3.67411	49.1962					35.1881	-39.6761	-7.33643	-5.79936	-26.6575	2.73651		-25.5234	-2.53218	-1.98147	-26.064	-3.62901		-0.455466		0.671392	-3.32491	10.7435	-4.105	22.835			-3.49331	26.2607	4.96281
10	-12.5657	4.45034	-10.4657	8.40844	46.8526	-42.482	-38.1952	-40.7023	-9.45131	-41.8136	-7.4412	-22.5687					-2.53037	-31.5214	32.7818	19.913	-12.8514	-22.8084	-55.9736	43.62	-33.9952	38.9836	2.90455	-48.4121			28.4431	-16.5278	-24.027	23.0984	2.00982	92.9554			-4.33039	33.9222	6.19333
11	78.3972	27.5487	-37.7883	3.54491	-13.7457	22.3288	-37.354	-53.8199	77.2921	-41.1798	-32.0509						24.5571	-7.55318			-19.6522	-35.697	-0.550415	43.5243	-28.1878	-7.66252	-17.2987	-24.1998		-41.5205	-27.9346	5.94709	44.6354	-4.14403	39.5571				-2.33358	36.1314	6.95349
12			-60.0893			16.938	15.9503	-64.7801	58.6389	-15.8072	-1.39108						36.087	12.7469	-14.0722	-8.61475	-29.2119	-38.8727	7.82164		-14.2433	-33.0516						40.6558	39.5151	-0.331287		18.2285			-1.69417	33.2344	7.43144
13	4.36893	-22.5715	-34.8846	-12.577	-4.11343		-14.4274			-9.0985	-8.11149						17.072	19.3139	-21.9673	-0.543247	-40.9509	5.63296	-28.1886		11.468	-37.1057						-19.1932	-77.2763	-18.3011	-0.353104	-28.6966			-14.5684	22.1097	4.71381
14	-56.7372	-2.65459	-51.8301	-23.4936	-21.132		-64.4464	-38.1386	-15.0662	-0.225231	-21.5661						-12.3074	-33.1449	-36.644	-14.2068	-13.6611	94.407	3.11319		105.325	-26.6498						-32.945	34.755	7.29404	34.1053	-18.0953			-8.49768	41.1901	8.4079
15	36.8334		-47.6543				-33.3316	-66.8109	14.7097		-4.58341						26.0447	-19.6766	-34.2554	-5.90381	-6.44679	-22.7902	52.2044		-15.4699	-0.125929						8.10313	3.35958	72.7869	42.3272	-28.0156			-1.43476	34.9053	7.80507
16	-25.7231			5.58881	-6.06774				83.2277		85.4838						33.0826	2.55704	38.2814	5.73562	11.2001	-25.9701	32.5899		-30.8403	-38.7818						8.10957	-7.08633	50.5624	6.08594	21.3973			13.128	34.7798	7.97903
17	-18.9622	15.1466	-37.9522	30.5567	83.9655		-36.6335	-53.5947	18.7723		105.763						3.68636	26.6936	59.0554	-6.24993	-49.7175	-34.5078	-57.0788		-31.9215	-24.2462						-52.5037	-16.8083	15.0322	-1.61208	24.4135			-1.68277	43.872	9.14795
18	38.4452	-12.4351	-40.5335	-42.9231	-31.6718		13.8592	-67.0289	63.4229		21.4198						73.6417	18.6737	-24.8877	28.6955	-25.3937	11.6359	-24.0124		-14.7565	-17.1594						-28.0525	13.6759	-3.51105	40.6234	8.67863			0.0176624	35.0862	7.31597
19		-38.6883	-15.7553	34.4609			-4.93843	-51.3074	-0.866134		4.85952						45.9078	-14.6147	-13.6997	-1.4341	-15.5589	54.0988	13.3542		37.903	-45.4733						5.95029	-34.7208	-4.32671	21.2921	-8.66807			-1.53453	28.9092	6.30851
20	-19.3972	-2.95599	-51.0348	73.8416	1.5916		-31.2655		11.4393		2.88713						19.37	12.6628		-20.0537	-45.4649	-2.55233	-51.4336		-25.4219	-35.322						10.8356			23.3307	-1.24199			-6.85186	30.6261	7.02611
21	-6.80924	-48.3406	-55.6717	-22.7038			0.585072	-56.4708	5.31014		31.3204						-12.3452	-39.4818		-31.6866	-53.2138	-31.0486	-9.82535		34.1699	-16.1892						-8.36431		33.5865	67.3452	86.8701			-6.64817	40.1507	8.97797
22	-18.2751	-3.24402	-47.3204	-24.9467			-10.5929	-54.4431	13.2378		96.107						28.0416	44.8626		-34.5253	-41.4247	-7.82622	-27.3182		-26.5186	17.5431						1.66242	10.8494	13.2915	36.8327	2.42513			-1.50391	35.2362	7.68917
23	24.6566	-21.5169	-38.8129	-6.97874			-18.9433		30.0394		-53.1567						30.2765	-27.9502		-15.8442	-40.7793	-26.189	-44.0524		47.423	-12.9691						-24.2211	-33.6048	23.9303	77.6386	41.8918			-4.45812	36.3044	8.11791
24	-31.5654	36.4117	-22.0122	2.55723			-44.5041	-18.8768	-1.36768		-31.36						-12.7609	13.8133		-24.5128	-66.9849	30.164	-61.5361		74.3962	-29.6105						-15.649	17.2966	9.29446	77.2095	11.2053			-4.20916	38.0988	8.31385
25	-29.4667	-9.20049	-48.478	-9.9413			-6.83488	-49.5601	-19.7781		-18.9242						-2.54629	44.8433		-40.3898	-53.1774	-16.3158	16.0713		68.5103	-17.2683						-29.4682	49.1389	7.98382	104.241	-23.1758			-3.98746	40.6591	8.87254
26	-44.54		-28.8801				-10.4757	-32.1228	55.858		-15.8441						64.5481	-15.3823		15.3106	-37.5249	-7.24225	34.1603		5.83379	-54.1134						-20.3959	-48.5249	-0.313549	31.5694	27.2488			-4.25425	34.7402	7.96996
	∆bAP-Ca2+ (% of baseline)
time (min)	ryanodine spines																																											mean	std. deviation	SEM
0	21.0214		16.2979	-51.4242			32.9082	-10.1385	27.4459	11.8857	7.85732	-56.1906	-20.0136				20.8137	-21.3976	-4.7691	-28.5548	17.6536		9.12628	16.9816		-10.9708	-12.0946	-39.8082	49.0325	1.85459	-36.1145	27.9054	-42.9972	-3.54415	-39.8978	-77.9344	-16.0267	-24.493	-45.6786	-3.97686	37.9252			-7.49443	30.5559	5.3191	baseline
1	-2.73005	29.5701	-0.707698	-27.78	-22.8019	-12.1995	-21.106	23.2949	-4.32679	-8.99212		92.3652	2.1926	-0.815357	22.7481	-0.0927	-7.8333	0.374659	-0.361978	21.5348	-12.2062	-5.78804	14.4533	-16.5759	20.3209	11.4382	-36.7338	-0.501853	2.59614	-2.44708	-21.1937	24.2678	80.9849	27.1222	112.649	47.7302	-9.72288	22.4706	70.8351	65.7269	-24.1591			11.34	33.6801	5.32529
2	-0.6787	-0.0088607	3.03935	-6.40422	31.6722	15.7696	14.3765	-75.5163	-12.2021		36.5761		8.73478	-5.66251	9.49569	-24.1776	-16.9547	4.42962	-23.4973			-21.7112	-8.97405	6.46277	-2.44597	-1.85833	-22.7054	51.0281	-1.58439	76.8436	67.7284	-6.87838	-7.52966	22.7256	9.68595	43.9825	-56.5219	-5.87251	-2.95216	-30.3177	-30.6374			1.01242	29.9372	4.92165
3	-2.15443	-25.7677	-1.78935	-6.31538	-33.3863	39.2429	-10.3808	62.3599	-30.7479	-7.23975	51.1818	7.61455	15.7722	22.8364	-0.62397	24.2703	-28.7295	7.23796		21.917	5.33957	12.3518	-14.6055	-6.86848	-17.8749	1.39092	28.3925	-11.8864	-0.961642	-24.4773	-7.93867	-45.0969	-21.8891	-30.2901	49.825	-12.356	-25.8664		18.5749	-24.3061	38.919			0.401905	25.8072	4.13246
4	5.25851	7.84736	4.95374	36.7138	-3.86541	-2.82011	-52.6249		-3.93906	-2.19039	-80.4308	-1.63382	-2.33769	-37.9684	-22.9317		32.7037	9.35533	28.6283	-14.8969	-10.787	15.1475					15.2411	22.6416	-26.664	-26.2998	-11.9575	-28.0925	6.68339	-16.0135	-86.4651	20.247	108.138	-5.1691	-35.7437	-7.12635	-22.0477			-5.38418	33.8903	5.7285
5	-20.7167	-11.641	-21.7939	55.2101	28.3814	-39.9929	36.827		23.7699	6.53655	-15.1845	-42.1553	-4.3482	21.6098	-8.68813												27.9002	-21.4732	-22.4186	-25.474	9.47587	27.8946	-15.2523		-45.7969	-21.6692		13.0639	-5.03561					-2.83885	26.6761	5.33522
6	9.59188	-14.5986	26.2554		66.649	-38.9011	12.8614	-21.1695	-21.3899	31.2738	-23.0694	111.575	-21.6736	-32.6857	18.637		47.616	81.6346	30.0742	-28.4921		55.0164					7.90029	12.0015	30.0768	88.7137	-27.9555	2.94307	94.2974	46.0572	-29.476	6.42258	-27.779	-12.0039	-2.55831	10.7117	16.2638			14.8477	40.0912	6.87559	interval for averaging effect
7	-2.78647	-41.5724	-15.58	52.675	63.1007	28.2477	4.35501	-0.98327	-20.0084	13.4538	76.5951	48.545	7.14338	-45.5746	8.17192		-0.412255	32.6586	23.6932	25.4615	0.330093							-53.6824		26.4017	-21.1227	23.4713	138.6	3.98376	-32.4629	83.7056	-10.9971	-29.8963	-2.76982	-15.8692	7.49524			11.3446	40.2238	7.00207	early wash-in
8		-30.8726	-29.9705						-22.2915	51.0274	24.6144	19.808	-33.0716	48.8914	-9.13798		3.61145	-8.42236	34.1715	-41.7782	-27.1011	43.911	20.0678	4.18614	68.3918	-6.83285	-15.4853		4.32148	5.71697	15.7491	-17.8633	281.453	1.91984	-22.2048	-67.6295	5.55888	4.69869	47.995					11.4011	58.82	10.5644
9		-45.5985	-52.2832						55.164					-2.73534	-22.8089		70.2524	64.9733	13.0717		-12.5363	69.3886	81.3756	30.27	-14.9642	-9.87256	12.8379	6.69937	-16.7846	-19.9975		-21.5539	21.9391		-55.3953	-49.7703		-11.3372	-3.72392	-38.6306	-10.0906			1.45727	39.8031	7.80603
10		-15.1277	-36.7874						-20.6888	37.0622	15.3596	21.0517	61.3823	14.4832	0.190431		0.639008	1.3719			-34.1941	-5.46451	3.32887	3.91109	86.377	-16.661				27.7673	-36.1408	70.3657	184.045	46.5111	-56.4135	-54.273	2.48608	-14.5085	28.2124	-24.3271	-30.4773			8.94762	48.7012	9.04359
11	-20.0844	-21.9066	-6.39555														27.678	2.66694	7.09007	14.2537	-27.7652		6.62111	37.868	85.6655	11.9653	-27.388	-19.1316	-3.31986	-9.33635	-32.6905	5.47282	76.138	32.7841	-24.3813		-31.771	-18.1444	16.5368	24.5851	-2.45645			4.02132	30.5041	5.98235
12	3.52509	1.36402	-40.4718											-21.2922	6.87145		-4.97617	9.01884	-2.65016	-24.8836	-10.6451	52.9381	16.5404	38.5015		39.1445	-23.5301	-0.231155	27.9651	8.23062	-68.3174	-32.2747	-17.6553	153.414	-57.4745		11.9341	38.2965	-21.7714					3.13734	42.511	8.3371
13		0.404502	-38.4485											-0.195579	-1.10296		19.9788	-32.8142	21.3555	-27.7132	-15.279		34.8769	23.7273		65.8941	10.7017	81.3167	23.8007	-48.147	-39.9678	-30.9029	21.2545	141.465	-54.714		50.1411	50.1887	21.9311	3.5091	23.302			11.7139	44.1171	8.65207
14	2.16306	-10.8469	-55.2531											26.6463	-42.0663		28.8187	-4.99889	16.9048	-13.8028	-1.52772	2.85577	16.9336	31.3817		8.18497	-36.4371	11.7609	40.7009	-25.1513	-26.7305	70.0984	-30.7659		-45.0609			-31.2402	72.9263	9.88889	3.87838			0.740808	32.9174	6.45564
15	2.09244	-37.9675	-39.6001											-25.3518	-8.76622		17.3393	-18.515	13.2544	-18.5767	-39.6878	-0.633233	53.4303	14.6018		57.7333	2.48772	8.67603	-21.4629	-58.9161	-54.5091	57.2459		-8.36274	-25.6586		-71.3299	-3.65029	-22.9635	-25.9852	-9.44802			-9.79716	32.6201	6.27775
16		26.0588	-53.3326											5.57837	-49.4974		42.824	-22.662	22.7505	-13.131			-3.65682	79.7328		-10.1676	-19.9898	26.4018	23.6507	19.8504	1.66999	0.0144679		31.9569			-8.26099	-9.53068	0.270854	-26.9194	33.5594			4.22481	30.2938	6.31669
17	-26.3941	-31.4547	-5.98838											-13.9335			-17.1385	-5.30968	-11.8999	-28.9996		-23.6977	38.3101	61.478		-15.9425	-17.9032		45.1296			-17.9159		4.43258			-32.4393	-14.8358	-2.33571		-37.3802			-7.71092	26.6234	5.95318
18	1.2184	-21.7775	-36.3919											-13.1447			-7.81175	36.5519	17.4814	5.3206			17.3848	26.5474		74.4669	-18.0146	-24.6374	33.9272		-14.8949	-14.2957						-14.6428	9.93291		4.82054			3.26531	26.7693	6.1413
19	-10.6044	-31.2994	-19.161											-30.2097			-9.08573	64.0429	17.5179	-16.7931		-9.60125	6.12311	44.1912		41.8831	5.18992	37.1168	24.5302		-53.8275	10.7828		40.3256			-9.6488		14.0404		43.9531			7.59363	30.5277	6.6617	interval for averaging effect
20	-34.7514	-14.9388	-55.2946											-13.8768			-1.51701	11.2214	0.840948	-18.8608		8.07555	48.6545	44.8734		12.6062	61.1112	0.244635	0.547513		-23.3021	-26.5643							20.5795		-4.36246			0.804562	29.0444	6.66324	late wash-in
21	2.02062	20.5573	-46.9259											-29.2711			-12.3356	41.6867	46.5103	6.44193		8.67938	19.253	40.441		-21.7888	1.53095	6.55989	-19.0758		-9.75683	6.57634							-2.50799		45.8236			5.49573	26.0516	5.97665
22	17.8098	-11.7383	-41.6537											-37.5404			19.9782	6.33637	13.011	-12.3056			13.0539	7.54495		40.1654	-3.25152	-38.973	-18.5421		-30.4384	-18.4427							21.5653		9.4438			-3.55428	23.8459	5.62052
23	25.1706	-15.0208	-63.219											-52.2207			-41.4366	3.63654	-18.9613			23.2925	78.0613	2.95709		0.558271	52.8668	5.11583			-46.853	-0.186895							9.33158		33.1916			-0.218598	37.5183	9.09953
24		-37.5748	-43.38											-42.3555			-12.1318	-17.486	16.3267			3.65087	3.807	55.9086		-14.6432													1.12802		5.00256			-6.8123	28.0334	8.09255
25	-22.7828	-50.465	-38.9171											-20.3518			-22.1454	-2.36725	-0.233422				-25.1026	-9.96172		8.05804													-8.54726		7.56522			-15.4376	17.9781	5.18984
26	-34.3769		-17.5462											-23.8218			-33.3436	17.3027	-23.5158			68.0647	6.85912	33.8551		52.2947													0.313041		18.1737			5.35491	33.802	9.75779
	∆bAP-Ca2+ (% of baseline)
time (min)	CPA spines																											mean	std. deviation	SEM
0	55.7909	-6.05899	22.8099	-2.47936			-16.7319		-3.36973	40.8365	33.8996	-1.24364	-18.1508	-12.516	-8.78227	-47.1273	-36.9152	65.9088	-12.5508	23.2498	21.045	7.61667	-9.44689	28.8314	-17.9445			4.84868	28.6195	6.1017	baseline
1	8.35874	-8.44669		18.6981	-30.4099	50.2033	28.6591	-30.7237	0.407371	-26.8597	66.5394	-13.1584	6.7573	38.7675	-18.5537	6.56151	56.7232	13.9572	-20.4847	-23.0635		-7.59994	18.2409		-14.6221			5.45233	28.6801	6.11462
2		-2.42788	-1.84856	36.4822	42.9474	38.4	-1.24557	-9.00114		-11.3613	21.2769	-31.8641	18.6715	10.8447				-37.6309	8.47002	-7.87947	3.01551	-6.64979	-2.31606	15.2404	8.02716			4.55755	20.8946	4.67217
3	-47.2523	-8.95763	-13.6511	-27.9516	-13.9714	-25.2666	-19.5764	-25.2875	19.9567	-3.29125	-6.63699	41.3065	-9.54817	-32.079	-12.0522	-11.8884	-0.989888	-11.3808	-31.5739	3.69624	0.615564	16.5765	-26.3184	-17.346	4.0288			-10.3536	18.7631	3.75261
4	61.78	-4.07467	-0.231792		-19.1482	-33.5755	0.065177	7.36663	3.30361	-19.0017	-69.4839	18.4282	14.681	-5.01716	39.3881	52.4541	-18.8181	-30.8543	56.1394	1.606	-30.4734	-13.4944	9.59203	-24.9569	13.4036			0.378244	30.8763	6.3026
5	-78.6773	29.9658	-7.07841	-24.7494	28.6032	-30.787	8.82955	13.7551	-23.3207	19.6774	-45.595	-13.4685	-12.4108	-16.881	44.9958	-23.6165	4.00666	-7.02089		2.39093	5.79731	3.55097	10.2484	-1.76878	7.10707			-4.43525	26.2102	5.35014
6	-40.8557	-11.9775	-31.5443	-45.6198	-22.5691	4.41114	-10.9391	-22.6249	-5.48294	-29.8627	-41.3992	11.0083	-30.8679	3.34309	7.50217	4.42103	37.8049	-30.0324	11.5756	10.4951	-0.379858	34.2977	-14.0402	-16.7502	-3.93961			-9.36106	22.2675	4.45351
7	-45.7053	45.4653	-3.71423	-40.8734	-33.9354	-37.5556	49.6166	-31.0181	-29.6139	58.2352	-21.4524	-36.4131	-32.7257	33.5308	1.95561	9.966	-13.7055	-28.3487	-25.6979	0.359608	67.7162	4.42777	4.17008	-8.03838	44.522			-2.7533	34.3457	6.86915
8	-33.1111	32.8144	6.31396	-41.5242	-17.7144	-39.8262	80.2123	52.3337	-2.48164	-8.52311	-58.988	-27.3816	-47.3886	40.5053	13.8865	33.6316	31.6257	-32.2293	-32.0049	-17.2703	14.6281	26.031	-34.9795	-9.36508	-31.7844			-4.10359	35.755	7.15099
9	-43.9481	-16.3884	-21.9099		31.2867	-1.22907	80.6153	47.7735	-22.122	16.4742	-20.0159	20.8819	-29.2066	48.9578	22.3698	38.3343		-63.3882	9.76996	-32.997	-2.52349	-25.7959	-34.3969	-29.169				-1.21032	35.9462	7.66376
10	-31.2667	-26.5577	-20.0952		-29.0765	-38.6541	18.2191	44.7853	-11.8059	-26.6791	-8.99516	37.2849	-7.56072	112.27	21.0596	38.0396	57.3988	1.31349	-11.846	-20.7313	11.6518	30.9358	-21.6011	10.6321	-22.7212			4.41665	35.6464	7.27629
11	-13.1651	37.5463	10.9407		-38.4029	-35.2178	34.123	58.5852	-24.4647	37.0284	-27.6958	-6.37485	-35.7387	14.8365	46.1858	15.8001	7.89246	-38.4731		-21.7508	29.9474	-22.107	8.44788	-19.4147	-20.5825			-0.0893091	30.1095	6.27826
12	-25.4529	21.442	-13.1446		-23.285	-12.792	-4.58155	33.1763	-2.06593	174.761	-26.8172	15.9856	-13.4717	37.9625	-2.60086	-0.641765	38.5132	4.47108	11.6732	13.0529	-4.74992	6.28787	-26.0517	0.28954	-23.0083			7.45633	40.6491	8.29746
13	-52.9007	0.905987	-22.0412		-50.4809	-26.6811	83.9976	107.835	15.1774	21.5504	-21.0201	-18.6972	27.8956	30.746	12.0272	45.1767	5.23378	50.2775	-24.9846	4.43939	70.298	16.289	3.31231	13.0661	0.636575			12.1691	39.3749	8.03737
14	-53.6255	18.1291	-24.4532		-9.7501	-38.7907	6.99423	55.8498	-8.43404	19.4452	-39.8652	13.4164	-3.40318	31.8238	1.28158	44.4102	7.38877	66.0601		-10.4692	38.6265	-32.7086		2.0971	-39.8772			2.00663	32.6474	6.96046
15	-40.4556	10.5556	-15.7727		-33.3688	-57.7117	-13.9502	44.0609	-22.042	56.1433	-28.5262	-4.1432	-12.0032	-6.85924	21.8227	1.45556	-25.3136	-1.62878		32.1091	-0.12814	-22.1773	-22.1021	-40.0613	-36.672			-9.42474	28.0234	5.84327
16	-61.3721	6.79235	-38.1656			-2.43774	18.918	80.3824	9.84827	65.936	-42.6211	70.8921	-18.6158	24.4794	54.4526			92.4293			17.838	-22.8625		-20.0902	-30.0425			11.4312	45.781	10.7907
17	-53.6918	-33.7026	-7.16915			2.63944	17.3116	-8.69119	4.41327	90.9542	-32.8834	43.4641	9.45779		15.9324	-21.583	-11.1503			-12.3485	33.0026	-14.7543		-7.0898	-17.6171			-0.184512	32.0309	7.34839
18	22.1497	3.54092	-36.7172			17.5967	24.1686	3.21951	37.459	15.5102	-17.7228	20.0943	-39.4855	33.2765	52.2452	-8.01128	-22.1497	-12.6923		-12.439	49.8504	2.21521		66.3664	-5.50661			9.18896	28.7535	6.27453
19	-50.0047	-14.3348	-24.4315			-33.4036	13.8291	-2.90136	14.4317	14.8878	-23.2225	-3.03195	-22.8056	5.60761	61.8603	21.6242	60.7991	43.448		-18.7962	60.1814	-9.70645		-7.01384	-7.32449			3.79487	31.5409	6.88279
20	19.8401	-11.5033	-18.3439			-18.4201	68.34	2.28624	19.3437	3.65638	-52.8868	23.1393	-13.4281	49.9378	55.7471	-26.3114	24.6753			-5.4285	66.3001	-15.6154		14.6952	-22.3701			8.18269	33.0284	7.38536
21	-55.5818	-3.48532	-43.2971			-34.0799	56.5888	10.2793	4.47615	26.3173	-12.5788	-3.85379	-39.3979	45.7673	24.7563	-13.5927	40.4842	-3.9373		-10.2356	63.802	-19.1764		26.9396	-30.7032			1.40434	33.6158	7.33556
22	-52.4148	-3.49076	-48.5149			-29.2042	3.95618	41.3686	17.8359	77.8406	-57.9211	-11.1303	-41.9391	26.0371	17.5097	-16.3689	0.804877	-1.45583			58.127	-3.40227	14.5983	-7.80976	-33.1925			-2.32219	35.5079	7.74845
23	-48.4138	-15.636	13.0046			-42.5431	35.7822	-25.804	0.23159	63.3308	-52.5922	-8.41158	-14.4577	13.5769	33.0636	-0.172183	-12.066	-21.482		1.57647	39.7115	6.77742	-12.6435	79.043	1.55392			1.51955	33.4091	7.12284
24	-66.3218	-36.934	-26.288			-23.587	-4.95345	27.5867	22.19	1.30609	-29.5902	-1.83383	-27.5824	18.7985	15.0469	2.88007	-2.16375	22.6445		8.32345	21.2448	-27.1875		28.426	-26.4322			-4.97272	25.7704	5.62355
25	-45.8811	-13.7634	-16.8942				36.0341	-18.9129	-33.4963	59.3482	-23.7342	10.7713	-7.51029	73.5643	-17.7588	5.84335	7.5313	35.2082		-14.3383	28.4354	4.81433	-7.24609	7.13782	-16.6171			2.5017	29.9659	6.53909
26	-38.1807	-10.8841	-19.2645				-11.5802	51.5706	62.5626	62.8369	27.7295	9.72354	-15.3122	53.7364	17.4324	34.5722	-21.7376	4.04285		23.2107	54.8464	3.48091		9.7882	-26.6561			13.5959	31.8264	7.11659
Please see methods section, where we define the quality criteria data points need to meet to be included in our analysis.
∆bAP-Ca2+ (% of baseline)	control	ryanodine	CPA
	-57.3103	-44.9	-42.1495
	-36.319	-34.2	-38.1319
	-32.1966	-32.8	-30.2063
	-24.987	-15	-26.6018
	-17.3161	-5.6	-24.6451
	-14.7445	-3.1	-19.7448
	-13.0074	-0.1	-14.2307
	-11.2349	2	-11.3851
	-11.1322	5.3	-5.3235
	-10.2781	6.8	-4.91208
	-9.73319	9.8	-0.85369
	0.5409	10.7	7.8435
	1.3387	11.2	8.8026
	8.9159	22.2	13.0849
	9.1945	23.5	18.7556
	14.4392	28.2	22.38
	17.944	32.7	26.6209
	20.305	41.2	28.9238
	35.1377	42.7	31.2232
	35.1992		34.664
	44.0826		51.5612
mean	-2.43626	5.29474	1.22263
std deviation	25.3008	24.5396	26.2155
SEM	5.65744	5.78404	5.86196

## Sheet: Fig. 1d2
				∆bAP-Ca2+ (% of baseline)
			cumulative %	control	cumulative %	ryanodine	cumulative %	CPA
			4.7619	-57.3103	5.26316	-44.9	4.7619	-42.1495
			9.52381	-36.319	10.5263	-34.2	9.52381	-38.1319
			14.2857	-32.1966	15.7895	-32.8	14.2857	-30.2063
			19.0476	-24.987	21.0526	-15	19.0476	-26.6018
			23.8095	-17.3161	26.3158	-5.6	23.8095	-24.6451
			28.5714	-14.7445	31.5789	-3.1	28.5714	-19.7448
			33.3333	-13.0074	36.8421	-0.1	33.3333	-14.2307
			38.0952	-11.2349	42.1053	2	38.0952	-11.3851
			42.8571	-11.1322	47.3684	5.3	42.8571	-5.3235
			47.6191	-10.2781	52.6316	6.8	47.6191	-4.91208
			52.381	-9.73319	57.8947	9.8	52.381	-0.85369
			57.1429	0.5409	63.1579	10.7	57.1429	7.8435
			61.9048	1.3387	68.421	11.2	61.9048	8.8026
			66.6667	8.9159	73.6842	22.2	66.6667	13.0849
			71.4286	9.1945	78.9474	23.5	71.4286	18.7556
			76.1905	14.4392	84.2105	28.2	76.1905	22.38
			80.9524	17.944	89.4737	32.7	80.9524	26.6209
			85.7143	20.305	94.7369	41.2	85.7143	28.9238
			90.4762	35.1377	100	42.7	90.4762	31.2232
			95.2381	35.1992			95.2381	34.664
			100	44.0826			100	51.5612
		mean		-2.43626		5.29474		1.22263
		std deviation		25.3008		24.5396		26.2155
		SEM		5.65744		5.78404		5.86196

## Sheet: Fig. 1f
		∆bAP-Ca2+ (% of baseline)
	cumulative %	control	cumulative %	ryanodine
	3.22581	-48.621	2.94118	-39.1905
	6.45161	-30.9635	5.88235	-29.554
	9.67742	-29.019	8.82353	-21.6731
	12.9032	-28.5769	11.7647	-18.3753
	16.129	-23.7547	14.7059	-17.3674
	19.3548	-19.4989	17.6471	-17.0288
	22.5806	-19.27	20.5882	-16.3089
	25.8065	-19.246	23.5294	-14.9363
	29.0323	-17.6319	26.4706	-12.6094
	32.2581	-14.1412	29.4118	-11.6605
	35.4839	-13.2072	32.3529	-11.1221
	38.7097	-12.2981	35.2941	-7.68279
	41.9355	-9.99349	38.2353	-5.84291
	45.1613	-9.19006	41.1765	-4.20223
	48.3871	-8.36205	44.1176	-3.5242
	51.6129	-6.24427	47.0588	-0.9895
	54.8387	-3.92351	50	1.751
	58.0645	0.0971	52.9412	3.4451
	61.2903	0.5759	55.8824	5.8712
	64.5161	3.839	58.8235	11.4726
	67.7419	6.4989	61.7647	12.7891
	70.9677	7.1523	64.7059	13.4311
	74.1936	10.7862	67.6471	23.3749
	77.4194	12.7518	70.5883	24.3413
	80.6452	14.2074	73.5294	24.618
	83.871	15.1693	76.4706	25.2527
	87.0968	15.7638	79.4118	25.7204
	90.3226	20.9031	82.353	33.2043
	93.5484	30.038	85.2941	34.4432
	96.7742	30.8812	88.2353	34.9241
	100	32.4444	91.1765	40.7129
			94.1177	46.6016
			97.0589	50.245
			100	144.067
mean		-3.63978		9.53522
std deviation		19.8457		32.9994
SEM		4.43764		7.3789

## Sheet: Fig. 2c3
		∆bAP-Ca2+ (% of baseline)
	time (min)	spine	dendrite
	0	-38.738
	1	70.353	-52.4
	2	11.223	15
	3	-45.3062	4
	4	43.273	28
	5	-40.805	6
	6
	7
	8
	9
	10
	11
	12
	13
	14
	15	168.377	-45.5
	16	121.522	114
	17	135.35	11
	18	62.191	-119.9
	19	32.234	-22
	20	92.736	22
	21	150.161	-95.22
	22	-7.1755	-41.5
	23	125.406	-50.8
	24	113.958	-34.1
	25	112.116	-27

## Sheet: Fig. 2d
		∆bAP-Ca2+ (% of baseline)
	cumulative %	MEC layer 2 spines	cumulative %	CA1 pyramidal cell spines
	1.08696	-38.7264	1.69491	-46.3845
	2.17391	-31.3648	3.38983	-38.0758
	3.26087	-28.6186	5.08475	-36.1229
	4.34783	-28.452	6.77966	-26.2352
	5.43478	-27.2001	8.47458	-24.7756
	6.52174	-27.074	10.1695	-23.7525
	7.6087	-26.4879	11.8644	-23.3969
	8.69565	-25.6719	13.5593	-23.2344
	9.78261	-22.9338	15.2542	-22.3214
	10.8696	-18.9339	16.9492	-18.2724
	11.9565	-17.5601	18.6441	-16.7122
	13.0435	-14.801	20.339	-15.8221
	14.1304	-14.7936	22.0339	-15.2205
	15.2174	-13.2244	23.7288	-13.5158
	16.3043	-12.7891	25.4237	-13.2609
	17.3913	-12.6879	27.1186	-12.4357
	18.4783	-12.4611	28.8136	-11.9475
	19.5652	-12.1818	30.5085	-10.9549
	20.6522	-11.6541	32.2034	-6.88322
	21.7391	-11.502	33.8983	-5.34165
	22.8261	-10.5268	35.5932	-5.15202
	23.913	-9.97781	37.2881	-4.95992
	25	-9.88493	38.9831	-4.08648
	26.087	-9.81161	40.678	-3.74744
	27.1739	-8.57913	42.3729	-3.66927
	28.2609	-5.80961	44.0678	-3.00375
	29.3478	-5.29431	45.7627	0.2117
	30.4348	-4.75305	47.4576	0.3318
	31.5217	-4.63809	49.1525	3.1575
	32.6087	-4.51962	50.8475	3.4109
	33.6956	-3.73387	52.5424	3.5612
	34.7826	-1.68804	54.2373	4.3908
	35.8695	2.783	55.9322	4.4976
	36.9565	4.2931	57.6271	5.4121
	38.0435	5.4938	59.322	9.7498
	39.1304	5.5868	61.017	11.1098
	40.2174	6.4353	62.7119	11.4745
	41.3043	6.5123	64.4068	12.7662
	42.3913	7.1471	66.1017	13.6605
	43.4782	7.681	67.7966	14.2812
	44.5652	9.1401	69.4915	14.328
	45.6522	9.408	71.1864	17.0741
	46.7391	11.3866	72.8814	18.1374
	47.8261	11.6338	74.5763	18.8321
	48.913	12.028	76.2712	18.9286
	50	12.2485	77.9661	22.0754
	51.0869	13.0323	79.661	24.6837
	52.1739	13.0718	81.356	30.7449
	53.2608	13.8528	83.0509	32.7754
	54.3478	15.4202	84.7458	35.8712
	55.4348	15.5769	86.4407	37.0406
	56.5217	16.964	88.1356	38.3817
	57.6087	19.035	89.8305	38.8777
	58.6956	20.2715	91.5254	39.3256
	59.7826	20.2739	93.2204	45.8906
	60.8695	20.5324	94.9153	57.859
	61.9565	20.7362	96.6102	69.0365
	63.0434	20.797	98.3051	102.068
	64.1304	20.8087	100	114.703
	65.2174	20.8565
	66.3043	21.5911
	67.3913	22.437
	68.4783	25.7139
	69.5652	26.2842
	70.6522	26.43
	71.7391	26.888
	72.8261	26.8927
	73.913	27.8502
	75	32.4296
	76.087	32.8874
	77.1739	36.5448
	78.2609	38.5797
	79.3478	38.9446
	80.4348	39.9089
	81.5218	40.2419
	82.6087	42.3424
	83.6957	54.4757
	84.7827	57.7374
	85.8696	58.8359
	86.9566	63.8152
	88.0435	63.828
	89.1305	64.6302
	90.2174	67.1894
	91.3044	70.3739
	92.3914	75.4328
	93.4783	78.4
	94.5653	79.4682
	95.6522	80.3376
	96.7392	92.8062
	97.8262	121.08
	98.9131	129.351
	100	162.995
mean		18.4934		7.54855
std deviation		36.9001		30.4261
SEM		3.82636		3.928

## Sheet: Fig. 3a3
		∆bAP-Ca2+ (% of baseline)
	time (min)	spine1	spine2	dendrite
	0	-39.8	-20.6	-23.2
	1	-38		11
	2	13	2	11
	3	30	11	-16.9
	4	15	25	-11.7
	5	20	-16.9	29
	6
	7
	8
	9
	10
	11	19	-56.9	21
	12	52	29	-38.7
	13	66	-30.7	-9.1
	14	87	-5	-21.1
	15	39	-12.3	-5.8
	16	99	-51.2	11
	17	53	16	24
	18	128	-23.7	-17.1
	19	64	27	-46
	20	53	17	-20.7
	21	70	24	-16.7
	22	84	22	-4.7
	23			-23.5
Please see methods section, where we define the quality criteria data points need to meet to be included in our analysis.

## Sheet: Fig. 3b
	∆G/R pre	∆bAP-Ca2+ (% of baseline)
	0.0198462	-9.88493
	0.0200144	64.6302
	0.0214922	32.4296
	0.0219948	129.351
	0.021997	67.1894
	0.0219996	-11.502
	0.0223623	79.4682
	0.0243451	70.3739
	0.025045	121.08
	0.0256565	75.4328
	0.0257737	19.035
	0.0259137	42.3424
	0.0259236	-9.81161
	0.026044	58.8359
	0.0267435	13.0323
	0.027466	-27.074
	0.027814	80.3376
	0.0282247	6.5123
	0.0285858	162.995
	0.0290607	25.7139
	0.0292666	27.8502
	0.0293185	21.5911
	0.0294255	38.5797
	0.0301596	63.828
	0.0310053	20.797
	0.0312735	-8.57913
	0.0312927	13.8528
	0.0313653	26.2842
	0.0314924	57.7374
	0.0319826	36.5448
	0.032	20.5324
	0.0320985	-14.7936
	0.0326113	20.7362
	0.0326956	92.8062
	0.0331468	20.8087
	0.0331684	-5.29431
	0.0331698	5.5868
	0.0341439	54.4757
	0.0342771	-26.4879
	0.0348192	9.408
	0.0349516	-12.1818
	0.0349615	22.437
	0.0350919	11.6338
	0.0355519	38.9446
	0.0361636	13.0718
	0.0364201	-14.801
	0.0366566	12.2485
	0.0367806	6.4353
	0.0382882	40.2419
	0.0384676	-5.80961
	0.0387078	20.8565
	0.0387986	63.8152
	0.0401817	78.4
	0.0410805	-18.9339
	0.041458	20.2739
	0.0415788	9.1401
	0.0434193	-27.2001
	0.0439297	-1.68804
	0.0441515	-3.73387
	0.0445815	-4.63809
	0.0454764	2.783
	0.046751	4.2931
	0.0468333	-12.7891
	0.0476064	-9.97781
	0.0477415	20.2715
	0.0491261	-17.5601
	0.0492454	-28.452
	0.0501001	-10.5268
	0.0502815	-11.6541
	0.0504772	7.1471
	0.0505529	26.8927
	0.0510607	-38.7264
	0.0513533	11.3866
	0.0518937	7.681
	0.0520217	-4.75305
	0.0526265	-4.51962
	0.0536018	15.4202
	0.0554514	5.4938
	0.055611	-22.9338
	0.0576473	12.028
	0.0577155	-25.6719
	0.0587155	26.43
	0.0603774	26.888
	0.065465	-28.6186
	0.066084	-12.6879
	0.0664826	-31.3648
	0.0687567	16.964
	0.0723703	39.9089
	0.07689	-12.4611
	0.0827715	15.5769
	0.086774	-13.2244
	0.121795	32.8874

## Sheet: Fig. 3c
	∆bAP-Ca2+ (% of baseline)
time (min)	spines ∆G/R < 0.041
0	1.79712			5.86392	2.05721	-25.8053			-46.09		-49.4309		-4.95122			-31.9644	21.431		-35.9271		-39.3929	-38.1267	-42.0802	75.6397	36.2054	-33.9644	4.55601		5.54573	11.822	120.662	-0.257986	5.60218	-34.355	-31.9533		22.8317	0.154568	-25.9604	-35.0542	52.167	-37.9564	-45.4036	80.8217	-45.4713	48.9844	-18.0191	1.97733	-23.728
1	-22.7102	-44.1244	10.1281	11.5041	15.153	-22.7155	-27.4593	-14.7433	24.3393	-47.2298	-4.49548	26.113	127.598			-33.7504	11.9532				-18.4023	-4.47269			-14.3127	12.5742	12.1058		17.6205	-77.7592	-32.8928			8.85798		-7.99542	0.935167	-32.4197				58.3594	-49.1073	-21.4098	-3.87829	18.848	19.0034	10.8599	75.4837
2		-34.141	-30.3444	-18.5542	31.8727		14.7673	-10.536	-51.5941	15.9324	-29.8984	-23.2425	-37.6801	-4.53287	47.2348	17.7314	-27.645	-0.868482	18.2979	-3.19594	4.37212	19.6005	32.0822	-10.8948	-18.7847	-0.191198	-1.7898	20.4146	26.2451		-76.5545	34.391			40.5114		-4.12949	-1.95046	55.0922	61.4941	-3.5463	-9.55193	10.3322	-1.36114	30.4409	-23.8845	-24.4339	-0.703095	-67.8118
3	-5.71743	21.4794	0.412759	-7.01272	-49.1909	-20.8325	-23.2129	10.4323	29.7818	6.19988	21.358	4.66468	12.0744	3.99425	-18.0346	23.0132	2.90718	4.76579	12.6323	7.76324	-8.29041	38.7613	-15.4934	-82.0319	-18.8292	-16.5907	-17.2569	8.85409	2.21196	44.6337	-43.5473	19.8347	-60.1063	21.9771		37.7367	-41.2148	10.0356	3.02707	52.9493	-19.0398	-39.3861	0.493558	-58.0508	-18.6521	3.45288	12.6444	6.05434	-21.8567
4		5.68241	21.8177	3.10204	-23.5106	25.1712	3.36955	-5.83793	8.23095	27.8154	0.404115	-24.1311	-63.0928	9.23481	-6.3198	12.483	-12.3493	5.05178	-5.44306	-5.81022	47.6657	37.1795	32.7329	69.5164	-19.0666	-1.66393	13.7714	-5.09711		18.9054	16.1352	14.0496	58.7149	-32.8672	-34.7746	17.5473	15.9285	3.59162	46.1072	-79.5989	-117.17	24.6233	26.2229		50.2466	-36.215	23.9715	-52.0107	1.73808
5	26.6305	13.5217	-23.7889	5.09683	23.6186	44.1822	32.5355	20.6849	35.332	-2.71786	62.0627	16.5959	-33.9481	-8.69619	-22.8804	12.4873	3.70293	-8.94909	10.44	1.24292	14.0477	-52.9419	-7.24149	-52.2294	34.7878	39.836	-11.3866	-24.1716	-51.6233	2.39796	16.1973	-68.0173	-4.21078	36.3871	26.2165		5.64885	20.5884	-78.2661	-33.3713	87.5889	3.91176	57.4623		-12.6858	-11.1857	-13.1663	33.8222	36.1747
6
7
8
9
10
11	23.8506	37.5818	21.7747	-13.3463			123.632		-56.3824	-86.8689	135.416	1.13999	78.2995	-36.1921	36.8016			11.5412	16.7626	24.072	37.6914	-38.9854	-46.2417	6.49011	37.2926	108.592	-46.4687	14.6967		28.3209	67.4772	45.8952	20.0199	56.7516		-47.2887	22.0963		19.2575	62.5026	1.81798	59.8534	94.663	-33.8178	-14.5051	41.6988	-16.5388	35.5005	-70.7805
12	-9.77701	31.6375	28.1732	38.2788			122.213	-14.8421	9.50826	-3.1934	3.39882	44.6568	134.586					-17.4598	109.795	78.1317	49.168	-4.71389	31.9505		-2.33788			103.821	-60.9718	102.036	33.0066	2.31085	42.3971	15.8225	-17.6837	-9.47241		-71.5705	-29.504	10.0453	60.3778	-50.8715		25.608	-5.67104	13.0743	-52.2664	-77.0286	-21.0902
13	34.7769	30.1254	29.4624				147.787														-4.87631	-18.7472	-28.0423	9.00746	118.277			62.3827	117.526	88.4778	-6.01494		-16.418	94.3896	9.76009			40.1915	-54.3575	43.5299	48.8336	19.5545		-16.334	26.9993	13.9683	100.85	54.4373	24.97
14	12.1133	4.31571	26.3419				81.7913														-19.3644	-21.7175	76.1153	24.2305	2.47878			77.7532	190.014		-1.74189			101.335	-30.6966		-61.3804	-64.4051	9.47525	12.5852	129.138	14.4404	250.42	-58.6391	89.2187		27.268	3.22813	39.5065
15	27.1364	29.914	36.2394				131.55														40.5535	41.7873		35.9267	29.3395			137.692	61.4425	69.1202	27.3863		51.084	65.4302	-19.7472		-61.9808	-16.1863	-49.922	70.9369	91.583	-16.5851	154.329	5.41633	7.06541		16.764	11.291	-1.30433
16	60.9892	38.294	34.7606				27.7403														-22.4627	-24.3802		29.5348	6.03942			195.808	42.0589	94.6033	42.1003		64.4776	108.987	-16.6763		-1.13612	21.4332	79.6345	-27.3914	-21.3872	-8.42997	247.562	52.2032	75.7222		-1.1249	29.4828	77.8294
17	32.6001	27.7772	44.1858				78.7286														-33.6794	50.0299		-7.90162	8.02865			127.376	37.1718		78.1002		-9.97579	193.569	15.2156			-15.8086	45.3975	-13.0493	-56.8526	83.331	96.0547	-21.1578	81.8406		46.9303	-21.2369	-30.9826
18		21.6058	9.25733				127.458														-2.61806	-34.0149	-18.6442	47.5295	42.6532			80.2456	22.6763		113.443		28.8849	144.447	38.966		-62.3776	-72.8096	13.1538	6.722	53.914	96.5664	159.469	35.6522	83.4389				-3.38038
19		-44.0825	-55.1812				98.5538														-33.9637	-11.2615	11.7405	4.45195	24.9472			58.959	83.1117		100.063		31.1016	120.667	-9.0954		-3.21227	29.1874	84.5611	26.99	54.9068	178.892	135.762	84.644	24.3115				40.1068
20		51.3437	0.540686																		-20.9204	16.4514	-8.97926	44.7421	-32.8141			176.026	7.59302		91.5037		-36.0259	93.3802	47.7854		-6.66329	-14.8281	60.8426	18.9085	-7.9542	19.2409	184.793	62.5106					112.309
21		-47.0722	-75.8206																		-29.4394	-5.39682	29.8664	65.9829	12.8549			78.8291	115.816		88.4396		51.9766	212.021	28.2938		-46.1122	4.48474	37.716	-36.9007	54.0285	212.013	174.38	-4.43418					19.2065
22		-43.0683	-71.5108																		-39.8804	-13.2546	-9.13466	-14.8792	31.5059			75.2393	0.650057		110.958			105.833	43.8191		-10.9085	-11.8489	-25.3607	44.1544	66.1919	48.166	28.467	43.5102					114.204
23																						90.3198	6.57762	6.6164	15.8264			75.6093	-19.844		135.364		21.2194	151.087	54.7465		-17.828	-16.4359	72.3658	-4.36952	83.9234	81.6737	223.436	-10.1347
24																						-23.2023	-14.7211	-9.02322	-10.6601			112.573	91.8846		59.8929		29.0505	107.33	79.4807		2.23623	48.2861	23.327	20.4308	11.1257	-26.4057	131.233	44.9033
25																						2.61827		23.4187	-32.1141			117.494	28.1291		119.064		6.2326	116.269	84.2235		44.4504	-105.043	24.1849	-15.5502	18.7243	-24.6379	70.6823	15.4754
	∆bAP-Ca2+ (% of baseline)
time (min)	spines ∆G/R > 0.041
0	15.787	3.53949					2.05721	-25.8053		18.7495	18.3457	-6.64753	-11.9769	14.0955	-9.09587			-18.8081		3.56581	28.9017		5.67701	-21.2439	18.5176	-73.0864		81.9136	1.68911	-42.6138	-20.7924	-80.5171	39.0348	0.231267	-53.5181	22.2874		-12.1388	0.70987	32.8601	5.26431	5.85883	-6.74848	28.6337	103.682	-24.9003	-20.637	-91.7886	-110.992
1	-1.56856	-20.4166	-6.45544	-5.25186	-23.4471	-33.6932	15.153	-22.7155	19.7799	-17.4028	-26.8231	-16.2446	14.4524	4.53601	4.27158	-13.2914	-39.1626	6.50845	-10.3489	-67.5714	9.65619				-29.6763	60.8783	26.6277	-55.0531	-17.0773	93.6308	-51.9971	64.3968		-17.2199	126.724	-11.6261		63.1687	11.8705	-50.569	-0.746837	-37.0258	20.5569	-14.3726	-64.5822	8.27031		44.6675	85.7817
2	3.30989		-2.52715	4.13626	-36.0847	10.0769	31.8727		-12.6878	-10.3235	7.52482	12.7061	4.18627	-21.3504	26.5716	-15.9699	-26.4152	15.3935	17.9817	2.8904	38.6213	18.1595	28.0348	45.309	-15.9962	56.1585	-34.4329	-56.8115	-30.2144	-49.5748	-29.2184	-41.489		-14.0352		-0.924783	-22.2452	-12.7709	-12.6257	-6.21791		27.3712	-4.91679	-32.5077	-17.054	0.21454	1.97665	95.5097
3	-21.2526	41.883	10.3641	-1.64634	-1.97778	28.9211	-49.1909	-20.8325	-27.0384	-32.2719	29.8345	16.8442	19.8476	-14.7809	-28.1452	13.0844	74.4536	-22.8158	-0.243534	36.0864	-88.7203	20.3639	-41.4171	40.6173	66.2382	-79.7283	25.3911	-51.084	33.6334		30.5097	41.9526		-4.13888	-52.8006	5.57416	30.1944	11.819	-4.36439		37.3963	-46.0261	-29.2072	-36.3357	-9.31429	-11.5603	10.5064		17.5485
4	1.66279	-8.25247	17.4405	-7.4389	40.3132	2.10424	-23.5106	25.1712	15.3032	-17.8889	-11.3968	12.5761	-13.9417	1.01213	6.008	17.9381		114.437	10.4385	25.2322	14.089	-17.9887	23.4038	2.30845	27.7403	50.9209	-41.834	34.4731	45.9285	12.7014	62.9123	9.10098	-46.8806	11.0448	-47.9028	-2.36323	37.4726	13.9913	22.1473	29.1567	-24.6484	43.71	-6.31392	52.6704	-30.7987	15.5552	25.0637	-27.5171	-22.5841
5	2.06148	-16.7535	-3.30546	24.8711	7.32054	0.74006	23.6186	44.1822	4.64308	59.1376	-17.485	-19.2342	-12.5677	16.4877	0.389948	-1.76123	-18.4798	-94.7146	-17.8278	-0.203374	-2.54787	-20.5348	-15.6985	-66.9909	-66.8236	-15.1431	24.2481	46.5619	-33.9594	-14.1436	8.5859	6.55565	7.8458	24.1178	27.4973	-12.9474	-45.4218	-64.0693	-17.7375	-5.22991	-17.2654	6.11179	26.6295	1.91191	18.0668	12.4205	-16.9098	-20.8715	30.2455
6
7
8
9
10
11	11.4801	1.54512	-15.5166	-14.6702	13.8758	-8.14916			-50.2521		-23.5719	-28.5212	19.8362	-4.80175	-19.5944	14.1489	9.60405		-42.0812	-9.02579	73.6227	-44.3028		-34.2599				-57.0678			35.1682	-54.9737	29.3615				-17.6318	-22.1542	-27.4767	-19.2935	23.0824		17.3269	49.3391	20.3457	-6.71805	-56.907	93.4321	23.3965
12	10.2784	-0.992175	-6.56705	10.0668	14.6141	5.202			4.33102		9.93416	-5.69347	-4.00239	9.78704	14.4487	19.9223	-28.7538	-69.0872	-47.5432	15.2241	-45.453	-8.81113	-2.09567	-88.9759	-20.4352			10.1256				37.182	15.9669				-40.3542	5.0041	-11.962	11.1174	65.0503	18.5801	23.0703	18.1221		4.76356	28.733		-10.6155
13	59.1233	-1.7804	4.80347	17.4279	28.1089	5.53859			-12.563		-1.19465	17.9571	-15.9214				-4.80414		-3.94196	-17.9499	-27.9653	-63.8756	12.8727	117.646	-11.5709			56.1636				-95.9826	3.25056				0.425015	-3.88695	-15.5145		51.2872	-2.64675	36.0156	-39.2778		-31.2093	-30.7026		-1.21812
14	35.4795	1.89734			29.0497	20.8968			52.2532		-12.4448					36.5372	-9.33523	-73.593	-50.1597	-47.3778	-15.9656	46.1816	-10.407	-22.4842	5.00217			-24.2809				50.8509	-28.8692				-69.4651	-24.369	1.48947	-6.68352	102.556	7.05991	32.2016	-17.1306		6.58186	-4.95271		28.9649
15					11.1776	-7.98751			2.94408		12.5591					31.9832	-32.5056		-23.7927	-64.4129	-9.87137	-14.1067	25.7439	13.8869	-18.6631			3.00311				3.94698	-11.7239					-28.9774	-11.3679	-47.5358	30.4403	21.9221	26.2502	23.9888		5.18061	-12.3125		21.9678
16					25.3202	-2.52301			-38.1414		-25.5913					15.1194	0.719486		-29.9785	23.4122	-29.3065	37.4573		-26.2188	-41.7631			41.6886				-115.7	-8.72513				-66.9821	-44.5431	9.90489	53.598	31.2826	-9.43162	-7.6997	-59.6321		-14.951	-51.1551		74.8099
17					39.4573	12.8531			78.7529		-1.6113					27.6131	0.65013		-50.2018	22.9088	4.45172	39.8792		-33.4508	3.76955			-1.88929				63.6827	-8.96013				45.961	-19.9696	11.4752	-11.6695				-29.1088		-37.6539	16.1086		-25.6249
18					55.4677	36.7969			28.4128		-27.025					41.5832	51.1452		-59.5312	8.54924	99.7691	-10.3815	14.7291	-30.9233	-76.0103			76.6085				-33.5262	-19.6207				21.73	68.5953	-1.11836	21.861				-35.7999		-25.8055	-23.699		25.653
19					15.4349	38.4713			52.6749		3.49982					49.1755	1.85245		-71.9163	-23.0151	4.34881	14.9749	67.2252	-1.99808	34.0064			-46.5425				34.6931	-42.578				27.8798	-33.3756	-32.0842	19.6189				-13.5071		22.0377	26.9063		20.3339
20					14.4986	44.0181			36.6847		9.65049					31.8504	32.979		3.06208	22.4295	-23.3058	0.49634	-1.97842	18.8373	-6.69975			-0.700667				-16.2577	14.8731							56.6484				-49.1412		-24.9351	17.034		-15.3558
21					1.3967	8.04199			19.0912		-8.93328					29.2049	48.6518		-1.06707	-9.04667	14.5483	-37.8305			2.5972			-27.9572				22.7086	-29.5288							44.82				-32.2921		-11.3481	24.0946		11.438
22					33.0146	27.5055			8.62581							43.8636			-28.771	-29.7772					-94.4959			-45.5245				-60.9974	-36.3248							27.774				27.3806		-23.1216	21.8932		-10.2143
23					17.1732	36.2872			59.0739		45.7389					43.6559			-10.8511	-20.029					-37.5792			107.697				-110.166	1.94893							24.4655				17.805		21.5139			-26.1077
24					32.6021	41.0148			19.9725		18.0713					55.4177			33.7668	36.2589					44.0794			16.8985				41.8411	-22.0461							-9.03804				19.4746					10.4755
25					22.4774	26.7329			36.4278		-40.1494								-20.02	0.298632					-9.29984			57.0319				32.1136	-23.5827							24.7693				20.5732					31.3185
	∆bAP-Ca2+ (% of baseline)
time (min)	dendrites adjacent to spines ∆G/R > 0.041
0	11.2544			-13.9026	-8.88884	-30.9237		-12.3571	-13.4465	53.3856	-11.1645	-10.6561	40.707		26.9861	-63.644				22.7041			-1.24071		27.8103	-23.1711	12.9979	9.90992	29.7954		32.6746			-14.9693		4.43311	7.87975	-9.36121	-4.77972	-8.30178	-2.25239	-19.0218			-11.1938		12.5983	5.64817	29.8004
1		10.5067	-2.64139	0.797863	30.3397	4.33658		-4.78708	-8.05483	-0.151402	9.2413	8.71686	-31.6787	-19.1437		2.75124	-12.73	11.2679	66.0053	59.4246	5.92697	10.145	-8.88368	6.89256	-4.84621	11.3923	29.7	13.1853	-41.9334	18.8659	5.24544		64.4771	-46.131	-52.2228	0.15851	-35.8105	5.78237	-16.9403	-4.82633	36.6748	-12.1796	16.4617		-5.60932		-5.36134	-32.2167
2	-24.4144	-4.61739	21.5519	23.8391	-1.06496	-0.145851	6.2932	-11.6159		-35.2092	6.23632	-18.6413	19.7557	-18.4363	12.4797		-22.7952	-53.212		-26.0227	-25.013	-14.1634	-7.82909	-33.1577	-3.50574	11.1499	13.3131		37.1645	1.33915		-12.8574	162.715	18.3575	18.8577	13.287	-12.1653	-12.3404	37.9345	43.9533		30.3875	-58.8682	-18.0097	-27.9362		-2.57007	-36.0659	-12.3389
3	-4.92024	-10.3348	-7.26242	-11.1103	67.3244	-33.8792	1.71591	-0.973698	4.69919	-15.694	-5.01396	34.8368	-21.3965	40.9535	26.6765	82.2831	-8.35508	-6.84652	-2.04774	40.7579		-20.1524	10.5845		-31.6382	-16.8645	22.1705	17.0261	30.6717	-10.9767	-7.28181	3.41877	-49.4018		-19.593	1.29207	-26.1166	-5.38615	5.76065	-9.93596	-33.914	-1.64426	36.54	-9.91189		-4.43475		3.02725
4	14.5822	-5.72206	5.45903	-1.72696	14.6578	47.5523	-27.2675	-10.8437	19.7438	14.6271	20.6201	-14.7085		45.6682	2.22485	-55.658	41.8252	39.3714	-7.27631	-59.2319	34.7254	-2.8211	15.2255	1.79665	17.4102	-11.6855	-50.8801	-16.5888	-37.6459	-14.9	-5.9381	-18.5847	-113.505	47.3513	42.3642	-9.00629	66.2127	15.8073	-20.1973	-29.3948	-36.516	2.20458	-21.461	-14.3526	30.5315	2.97931	-62.2693	20.8287	-14.7616
5	3.49804	10.1676	-17.1071	2.10295	-102.368	13.0599	19.2583	40.5775	-2.94164	-16.9582	-19.9193	0.452164	-7.38748	-49.0418	14.3393	34.2677	2.05508	-13.7963	-56.6813	-37.632	-15.6394	26.9919	-7.85652	24.4685	-5.23025	29.1788	-27.3015	-23.5324	-18.0523	5.67164	-24.7001	28.0233	-64.2847	-4.60855	10.5939	-10.1644		5.4981	-1.7779	8.50554	36.0076	0.253628	27.3275	42.2743	14.2078	1.45544	57.6024	38.7784	-2.69991
6
7
8
9
10
11	44.0376	-18.3637	14.7747		24.7101	7.29825	14.2529		-24.0698	-18.6583	21.0539	24.2961	23.9767	-1.19373	34.9428	79.3951		23.2155	-30.1065	-19.1554	-23.6085	-2.58935	-35.4682	2.75827	13.9417	20.5743	-6.805				11.946	-3.67544	-5.55646		-23.4599					-5.96467	51.0635	24.8623	-20.679	31.1437		-5.25318	75.6037	106.878	3.39821
12	37.4132	26.8925	12.26		81.2394	31.0073			-2.80457	-24.3232	-21.433		-1.5319	28.0109	46.3111	104.144	-11.5013	56.0878		69.6251	-46.2169	8.28937	-9.13946	-23.1075	-29.9534	-38.7098					7.67276	-16.5683	-52.9685		-0.546324		-15.5121	-11.4367		-1.36842	47.4228				6.43636	-23.0174	76.1274	-7.48758	1.70146
13	2.98444	11.5109	-11.96		4.77143					14.1882	5.70199		25.1908	33.1598	37.0414	43.2416		-54.604	85.795	30.2086	-0.56134	24.281	-21.0208	-44.3788	2.35488	-9.07206					6.3011	43.3732	175.562		-3.70641					1.62806	10.0403					-38.9435
14	24.7342	31.9009			30.8344					0.769928	22.6738		53.4592	21.457	25.4414	52.3363		70.0757	-12.4749	-14.3987	-18.2904	4.89036	-46.845	-9.04034	-12.698	-21.0707				16.7211		-3.22746	25.2078		-16.1724					-2.24446					-20.8173	-15.0158
15	31.7987	7.33678			22.2232					-110.067	-22.7311		4.67534	-14.8452		-10.7846		-65.2327	-14.3568	-11.1386	-16.0526	6.65045	-47.908	-23.2503	24.7621	-5.77009				-38.5122		-34.3734	26.5411		-41.3753										-11.7376	-1.92315
16	-4.69601	36.2929			17.2356					-50.5202	-0.120414		-14.7987			26.1266		-6.08248	-70.9427		11.9323	18.6207	-50.1879	-12.0989	-47.2974	10.9468				-52.6417		46.6765	130.64		-30.8141										-25.5645	-13.6205
17	13.8535	-20.9627			31.7635					-26.0927	-7.87304		65.9305	66.7569		44.1591		2.97918	3.37974	-49.5632	-13.8525	-15.7233	-26.8576	8.28731	-24.4803	23.5957				-36.7717		31.8686	-11.6259		15.611										-12.2169	-27.2713
18	14.59	53.0753			28.5416					-7.06843	-14.8973		-11.3628	-34.4039		43.0959		-6.54342	-33.3414	66.6316	14.3099	-46.4001	-15.0304	-5.21496	-66.3	-17.1028				-9.98502		-47.1043	-26.6076		-8.40508										6.97015	6.86839
19	34.1867	-39.1482			9.73309					-60.27	-24.5075		17.704	31.9438		61.2067		-55.2256	-73.0111	52.8503	-53.4464	-1.27945	-35.7393	-30.5965	-7.77389	-45.976				-17.8004			144.828		-31.2907											-34.5143
20	16.4175	21.9554			-29.0334					25.7122	-10.6017		0.877359			-12.8343		-3.53307	-82.9287	10.5063	-23.0065		-34.3759	-13.4532	-0.692597	-20.6701				-47.8126			125.724		22.4162
21		-63.0887			25.455					-31.4642	-48.493		10.8319			31.055		-50.0371	-89.7636	-18.048	15.0799		-35.0389	37.8744		-16.7321				15.5188			25.9369		-22.655										17.2445
22		-46.5881			-25.3238					-44.9222	-22.9826		45.3897	-53.9106		28.0762		-21.8399	-77.7205	-62.132	-4.99886		-5.95216	-25.335		-4.68489				-16.9563			142.038		5.19753										-34.5439
23					-29.1417					-75.5214	-33.6919		9.63699	1.61093		160.476		-36.9413	-9.94709	-0.752262	-49.3642		-28.2252			-23.5483				-57.9166		-21.0601	92.4536		-22.0659										-5.86594
24					-1.9891					-31.6466	-8.40004		17.0918	0.265007		34.4198		-19.7024	-16.0424	-9.23949	-28.351		-17.5273									2.35072	43.2404		49.3459
25					-13.8649					-51.943	-39.9353		41.3303	28.8804		126.187		38.2895	-13.8152	13.3272	-51.9884		-25.3309										128.851		-27.2267										-18.9346
	Please see methods section, where we define the quality criteria data points need to meet to be included in our analysis.
[truncated: 56 more columns]

[truncated: 43 more sheets: Fig. 3d1, Fig. 3d2, Fig. 4d1, Fig. 4d2, Fig. 5b1, Fig. 5b2, Fig. 5d1, Fig. 5d2, Fig. 6a3, Fig. 6b3, Fig. 6c3, Fig. 6d1, Fig. 6d2, Fig. 7b1, Fig. 7b2, Fig. 8d, Fig. 8e, S1a1 Fig., S1a2 Fig., S1b Fig. …]
